# Supplementary material for: Indocyanine-Green-Loaded Liposomes for Photodynamic and Photothermal Therapies: Inducing Apoptosis and Ferroptosis in Cancer Cells with Implications beyond Oral Cancer
Source: Pharmaceutics. 2024 Feb 4;16(2):224. doi: 10.3390/pharmaceutics16020224 (PMC10891763; doi:10.3390/pharmaceutics16020224)
Supplement: Supplementary file 1 [file pharmaceutics-16-00224-s001.zip]

Archive with 1 entries (1 files):
- pharmaceutics-2784874-supplementary.pdf
